# Supplementary material for: Redundant CArG Box Cis-motif Activity Mediates SHATTERPROOF2 Transcriptional Regulation during Arabidopsis thaliana Gynoecium Development
Source: Front Plant Sci. 2017 Oct 16;8:1712. doi: 10.3389/fpls.2017.01712 (PMC5650620; doi:10.3389/fpls.2017.01712)
Supplement: Supplementary file 2 [file Table_1.xlsx]

## Sheet: TableS1_2kb_vs_1kb_counts
Table S1: A comparison of the YFP intensity or area data collected for pSHP22 kb and pSHP21 kb at floral stages 7, 8, 10, 11, 12, 13 and 17 in various tissues. YFP intensity or spatial scores generated for multiple independent T2 families containing either the pSHP22 kb or pSHP21 kb construct were counted for each floral stage and tissue and and sorted into bins (“0,” “0 < n D < 1,” “1 < n D < 2,…
Tissues: Vma = Valve margin (apical); VMb = Valve margin (basal); Vala = Valve (apical); Valb = Valve (basal); Valb_area = Valve (basal) area; Repa = Replum (apical); Repb = Replum (basal); Petals; Sepala = Sepals (apical); Sepalb = Sepals (basal); AZ = Sepal Abscission Zone; Stamens (adaxial); Stamens_area = Stamens (adaxial) area; Style; Meda = Medial domain (apical); Medb = Medial domain (basa…
	VMa	VMb	Vala	Valb	Valb_area	Repa	Repb	Petals	Sepala	Sepalb	AZ	Stamens_ad	Stamens_area	Style	Meda	Medb	Pedicels
STAGE 17 (p value)	0.599286	0.344267	0.179712	0.0253699	0.423711		1			0.600471	0.205903			0.912771	0.136333	0.136333	0.0248084
% lines with expression: pSHP22kb	87.0968	87.0968	22.5806	51.6129	51.6129	0	3.22581	0	0	3.22581	93.5484	0	0	19.3548	58.0645	58.0645	0
% lines with expression: pSHP21kb	84.2105	78.9474	0	0	0	0	5.26316	0	0	10.5263	84.2105	0	0	36.8421	36.8421	36.8421	42.1053
STAGE 13 (p value)	0.913059	1	0.179712	0.0720057	0.423711	0.423711	0.423711	0.913344	0.170587	0.0192436	0.0856734	0.423711	0.423711	0.828263	0.0399624	0.0399624	0.0248084
% lines with expression: pSHP22kb	100	100	9.67742	58.0645	58.0645	3.22581	3.22581	25.8065	77.4194	96.7742	93.5484	3.22581	3.22581	25.8065	58.0645	58.0645	0
% lines with expression: pSHP21kb	100	100	0	0	0	0	0	42.1053	52.6316	89.4737	94.7368	0	0	31.5789	26.3158	26.3158	47.3684
STAGE 12 (p value)	0.396144	0.599286	0.0707011	0.0696424	1	0.423711	0.423711		0.118797	0.171904	0.330547	0.364346	1	0.325789	0.0214236	0.0214236	0.0248084
% lines with expression: pSHP22kb	100	100	12.9032	45.1613	45.1613	3.22581	3.22581	0	67.7419	93.5484	90.3226	22.5806	22.5806	29.0323	51.6129	51.6129	0
% lines with expression: pSHP21kb	100	100	0	5.26316	5.26316	0	0	0	47.3684	73.6842	78.9474	10.5263	10.5263	21.0526	15.7895	15.7895	47.3684
STAGE 11 (p value)	0.287333	0.0327852	0.177016	0.440686	1	0.423711	0.423711		0.193059	0.204501	0.111612	0.241844	1	0.231998	0.00729036	0.00729036	0.0242514
% lines with expression: pSHP22kb	93.5484	90.3226	6.45161	22.5806	22.5806	3.22581	3.22581	0	58.0645	90.3226	90.3226	74.1935	74.1935	22.5806	38.7097	38.7097	0
% lines with expression: pSHP21kb	73.6842	36.8421	0	5.26316	5.26316	0	0	0	26.3158	68.4211	63.1579	47.3684	47.3684	5.26316	0	0	31.5789
STAGE 10 (p value)	0.0248084	0.0248084		0.423711	0.423711				0.231998	0.0704846	0.161238	0.394663	1	0.177016	0.0240855	0.11625	0.0248084
% lines with expression: pSHP22kb	25.8065	25.8065	0	3.22581	3.22581	0	0	0	51.6129	83.871	83.871	70.9677	70.9677	6.45161	51.6129	32.2581	0
% lines with expression: pSHP21kb	0	0	0	0	0	0	0	0	15.7895	57.8947	73.6842	52.6316	52.6316	0	15.7895	15.7895	52.6316
STAGE 8 (p value)									1	0.035015	0.071369	0.391668	1		0.0333387	0.0707011	0.00669438
% lines with expression: pSHP22kb	0	0	0	0	0	0	0	0	6.45161	83.871	83.871	67.7419	67.7419	0	48.3871	29.0323	0
% lines with expression: pSHP21kb	0	0	0	0	0	0	0	0	5.26316	31.5789	47.3684	42.1053	42.1053	0	15.7895	0	42.1053
STAGE 7 (p value)									0.423711	0.0327852	0.0669553				0.0181189	0.0707011	0.0248084
% lines with expression: pSHP22kb	0	0	0	0	0	0	0	0	6.45161	83.871	83.871	0	0	0	45.1613	19.3548	0
% lines with expression: pSHP21kb	0	0	0	0	0	0	0	0	0	31.5789	42.1053	0	0	0	10.5263	0	42.1053
	Cauline_ad	Cauline_ab	Rosette_ad	Rosette_ab
p value	0.515181	0.651308	0.258533	0.57615
% lines with expression: pSHP22kb	16.129	19.3548	16.129	9.67742
% lines with expression: pSHP21kb	36.8421	15.7895	57.8947	26.3158

## Sheet: TableS2_2kb_vs_700bp_counts
Table S2: A comparison of the YFP intensity or area data collected for pSHP22 kb and pSHP2700 bp at floral stages 7, 8, 10, 11, 12, 13 and 17 in various tissues. YFP intensity or spatial scores generated for multiple independent T2 families containing either the pSHP22 kb or pSHP2700 bp construct were counted for each floral stage and tissue and and sorted into bins (“0,” “0 < n D < 1,” “1 < n D …
Tissues: Vma = Valve margin (apical); VMb = Valve margin (basal); Vala = Valve (apical); Valb = Valve (basal); Valb_area = Valve (basal) area; Repa = Replum (apical); Repb = Replum (basal); Petals; Sepala = Sepals (apical); Sepalb = Sepals (basal); AZ = Sepal Abscission Zone; Stamens (adaxial); Stamens_area = Stamens (adaxial) area; Style; Meda = Medial domain (apical); Medb = Medial domain (basa…
	VMa	VMb	Vala	Valb	Valb_area	Repa	Repb	Petals	Sepala	Sepalb	AZ	Stamens_ad	Stamens_area	Style	Meda	Medb	Pedicels
STAGE 17 (p value)	0.832519	0.831484	0.179712	0.0253699	0.423711		0.423711			0.270344	0.105998			1	0.0227403	0.0227403
% lines with expression: pSHP22kb	87.0968	87.0968	22.5806	51.6129	51.6129	0	3.22581	0	0	3.22581	93.5484	0	0	19.3548	58.0645	58.0645	0
% lines with expression: pSHP2700bp	90.9091	90.9091	0	0	0	0	0	0	0	13.6364	63.6364	0	0	40.9091	13.6364	13.6364	0
STAGE 13 (p value)	0.57615	0.746476	0.179712	1	0.79717	0.423711	1	0.593566	0.0906884	0.0192436	0.0227403	0.423711	0.423711	0.511009	0.0126064	0.0126064
% lines with expression: pSHP22kb	100	100	9.67742	58.0645	58.0645	3.22581	3.22581	25.8065	77.4194	96.7742	93.5484	3.22581	3.22581	25.8065	58.0645	58.0645	0
% lines with expression: pSHP2700bp	100	100	0	54.5455	54.5455	0	4.54545	50	31.8182	63.6364	63.6364	0	0	22.7273	4.54545	4.54545	0
STAGE 12 (p value)	0.528359	0.204501	0.231998	1	0.79717	0.423711	0.423711	0.0707011	0.086677	0.071369	0.0562378	0.237504	1	0.0248084	0.00669438	0.00669438
% lines with expression: pSHP22kb	100	100	12.9032	45.1613	45.1613	3.22581	3.22581	0	67.7419	93.5484	90.3226	22.5806	22.5806	29.0323	51.6129	51.6129	0
% lines with expression: pSHP2700bp	95.4545	72.7273	4.54545	59.0909	59.0909	0	0	27.2727	27.2727	54.5455	40.9091	9.09091	9.09091	0	0	0	0
STAGE 11 (p value)	0.00923674	0.00708872	0.177016	0.723058	1	0.423711	0.423711		0.128885	0.167938	0.0926917	0.113846	1	0.0707011	0.00729036	0.00729036	0.423711
% lines with expression: pSHP22kb	93.5484	90.3226	6.45161	22.5806	22.5806	3.22581	3.22581	0	58.0645	90.3226	90.3226	74.1935	74.1935	22.5806	38.7097	38.7097	0
% lines with expression: pSHP2700bp	9.09091	0	0	9.09091	13.6364	0	0	0	13.6364	59.0909	54.5455	31.8182	31.8182	0	0	0	4.54545
STAGE 10 (p value)	0.0248084	0.0248084		0.423711	0.423711				0.261889	0.113846	0.170587	0.288844	1	0.177016	0.00669438	0.0242514	0.423711
% lines with expression: pSHP22kb	25.8065	25.8065	0	3.22581	3.22581	0	0	0	51.6129	83.871	83.871	70.9677	70.9677	6.45161	51.6129	32.2581	0
% lines with expression: pSHP2700bp	0	0	0	0	0	0	0	0	9.09091	54.5455	54.5455	36.3636	36.3636	0	0	0	4.54545
STAGE 8 (p value)									0.796253	0.116074	0.140017	0.339783	1		0.00749496	0.0707011	0.423711
% lines with expression: pSHP22kb	0	0	0	0	0	0	0	0	6.45161	83.871	83.871	67.7419	67.7419	0	48.3871	29.0323	0
% lines with expression: pSHP2700bp	0	0	0	0	0	0	0	0	9.09091	54.5455	54.5455	31.8182	31.8182	0	0	0	4.54545
STAGE 7 (p value)									0.796253	0.111612	0.110492				0.00729036	0.0707011	0.423711
% lines with expression: pSHP22kb	0	0	0	0	0	0	0	0	6.45161	83.871	83.871	0	0	0	45.1613	19.3548	0
% lines with expression: pSHP2700bp	0	0	0	0	0	0	0	0	9.09091	54.5455	54.5455	0	0	0	0	0	4.54545
	Cauline_ad	Cauline_ab	Rosette_ad	Rosette_ab
p value	0.821222	0.823063	1	1
% lines with expression: pSHP22kb	16.129	19.3548	16.129	9.67742
% lines with expression: pSHP2700bp	27.2727	22.7273	27.2727	22.7273

## Sheet: TableS3_1kb_vs_700bp_counts
P values: Mann Whitney U Test comparing distribution of counts in each bin for each developmental stage and tissue
Tissues: Vma = Valve margin (apical); VMb = Valve margin (basal); Vala = Valve (apical); Valb = Valve (basal); Valb_area = Valve (basal) area; Repa = Replum (apical); Repb = Replum (basal); Petals; Sepala = Sepals (apical); Sepalb = Sepals (basal); AZ = Sepal Abscission Zone; Stamens (adaxial); Stamens_area = Stamens (adaxial) area; Style; Meda = Medial domain (apical); Medb = Medial domain (basa…
Table S3: A comparison of the YFP intensity or area data collected for pSHP21 kb and pSHP2700 bp at floral stages 7, 8, 10, 11, 12, 13 and 17 in various tissues. YFP intensity or spatial scores generated for multiple independent T2 families containing either the pSHP21 kb or pSHP2700 bp construct were counted for each floral stage and tissue and and sorted into bins (“0,” “0 < n D < 1,” “1 < n D …
Tissues: Vma = Valve margin (apical); VMb = Valve margin (basal); Vala = Valve (apical); Valb = Valve (basal); Valb_area = Valve (basal) area; Repa = Replum (apical); Repb = Replum (basal); Petals; Sepala = Sepals (apical); Sepalb = Sepals (basal); AZ = Sepal Abscission Zone; Stamens (adaxial); Stamens_area = Stamens (adaxial) area; Style; Meda = Medial domain (apical); Medb = Medial domain (basa…
	VMa	VMb	Vala	Valb	Valb_area	Repa	Repb	Petals	Sepala	Sepalb	AZ	Stamens_ad	Stamens_area	Style	Meda	Medb	Pedicels
STAGE 17 (p value)	0.752567	0.524518					0.423711			0.631227	0.830431			0.910979	0.817361	0.817361	0.0248084
% lines with expression: pSHP21kb	84.2105	78.9474	0	0	0	0	5.26316	0	0	10.5263	84.2105	0	0	36.8421	36.8421	36.8421	42.1053
% lines with expression: pSHP2700bp	90.9091	90.9091	0	0	0	0	0	0	0	13.6364	63.6364	0	0	40.9091	13.6364	13.6364	0
STAGE 13 (p value)	0.830431	1		0.00729036	0.179712		0.423711	0.577469	0.913906	0.521905	0.672336			0.912771	0.0832645	0.0832645	0.0248084
% lines with expression: pSHP21kb	100	100	0	0	0	0	0	42.1053	52.6316	89.4737	94.7368	0	0	31.5789	26.3158	26.3158	47.3684
% lines with expression: pSHP2700bp	100	100	0	54.5455	54.5455	0	4.54545	50	31.8182	63.6364	63.6364	0	0	22.7273	4.54545	4.54545	0
STAGE 12 (p value)	1	0.75183	0.423711	0.0441713	0.440686			0.0707011	1	0.910979	0.591208	0.796253	1	0.179712	0.0667981	0.0667981	0.0248084
% lines with expression: pSHP21kb	100	100	0	5.26316	5.26316	0	0	0	47.3684	73.6842	78.9474	10.5263	10.5263	21.0526	15.7895	15.7895	47.3684
% lines with expression: pSHP2700bp	95.4545	72.7273	4.54545	59.0909	59.0909	0	0	27.2727	27.2727	54.5455	40.9091	9.09091	9.09091	0	0	0	0
STAGE 11 (p value)	0.117525	0.0707011		0.600471	1				1	1	1	1	1	0.423711			0.0696424
% lines with expression: pSHP21kb	73.6842	36.8421	0	5.26316	5.26316	0	0	0	26.3158	68.4211	63.1579	47.3684	47.3684	5.26316	0	0	31.5789
% lines with expression: pSHP2700bp	9.09091	0	0	9.09091	13.6364	0	0	0	13.6364	59.0909	54.5455	31.8182	31.8182	0	0	0	4.54545
STAGE 10 (p value)									0.796253	1	0.828812	0.828812	1		0.179712	0.423711	0.0564828
% lines with expression: pSHP21kb	0	0	0	0	0	0	0	0	15.7895	57.8947	73.6842	52.6316	52.6316	0	15.7895	15.7895	52.6316
% lines with expression: pSHP2700bp	0	0	0	0	0	0	0	0	9.09091	54.5455	54.5455	36.3636	36.3636	0	0	0	4.54545
STAGE 8 (p value)									0.600471	0.394663	0.915266	0.913627	1		0.179712		0.0192961
% lines with expression: pSHP21kb	0	0	0	0	0	0	0	0	5.26316	31.5789	47.3684	42.1053	42.1053	0	15.7895	0	42.1053
% lines with expression: pSHP2700bp	0	0	0	0	0	0	0	0	9.09091	54.5455	54.5455	31.8182	31.8182	0	0	0	4.54545
STAGE 7 (p value)									0.177016	0.394663	0.744882				0.177016		0.0564828
% lines with expression: pSHP21kb	0	0	0	0	0	0	0	0	0	31.5789	42.1053	0	0	0	10.5263	0	42.1053
% lines with expression: pSHP2700bp	0	0	0	0	0	0	0	0	9.09091	54.5455	54.5455	0	0	0	0	0	4.54545
	Cauline_ad	Cauline_ab	Rosette_ad	Rosette_ab
p value	0.380836	0.813239	0.583882	1
% lines with expression: pSHP21kb	36.8421	15.7895	57.8947	26.3158
% lines with expression: pSHP2700bp	27.2727	22.7273	27.2727	22.7273

## Sheet: TableS4_2kb_vs_3xmCArG_counts
Table S4: A comparison of the YFP or area data collected for pSHP22 kb and pSHP22kb-3xCArG lines at floral stages 7, 8, 10, 11, 12, 13 and 17 in various tissues. YFP intensity or spatial scores generated for multiple independent T2 families containing either the pSHP22 kb or pSHP22 kb3x-CARG construct were counted for each floral stage and tissue and and sorted into bins (“0,” “0 < n D < 1,” “1 <…
Tissues: Vma = Valve margin (apical); VMb = Valve margin (basal); Vala = Valve (apical); Valb = Valve (basal); Valb_area = Valve (basal) area; Repa = Replum (apical); Repb = Replum (basal); Petals; Sepala = Sepals (apical); Sepalb = Sepals (basal); AZ = Sepal Abscission Zone; Stamens (adaxial); Stamens_area = Stamens (adaxial) area; Style; Meda = Medial domain (apical); Medb = Medial domain (basa…
	VMa	VMb	Vala	Valb	Valb_area	Repa	Repb	Petals	Sepala	Sepalb	AZ	Stamens_ad	Stamens_area	Style	Meda	Medb	Pedicels
STAGE 17 (p value)	0.668434	0.668434	0.440686	1	1		0.423711	0.423711	0.177016	0.192084	0.529619			0.418923	1	1	0.179712
% expression: pSHP22kb	87.0968	87.0968	22.5806	51.6129	51.6129	0	3.22581	0	0	3.22581	93.5484	0	0	19.3548	58.0645	58.0645	0
% expression: pSHP22kb-3xmCARG	100	100	4.54545	68.1818	68.1818	0	0	4.54545	18.1818	22.7273	95.4545	0	0	13.6364	77.2727	77.2727	22.7273
STAGE 13 (p value)	0.241844	0.241844	0.179712	1	1	0.423711	0.423711	1	0.390154	0.0856734	0.588809	0.423711	0.423711	0.156337	0.915792	0.915792	0.0720057
% expression: pSHP22kb	100	100	9.67742	58.0645	58.0645	3.22581	3.22581	25.8065	77.4194	96.7742	93.5484	3.22581	3.22581	25.8065	58.0645	58.0645	0
% expression: pSHP22kb-3xmCARG	100	100	0	77.2727	77.2727	0	0	45.4545	72.7273	86.3636	95.4545	0	0	4.54545	77.2727	77.2727	27.2727
STAGE 12 (p value)	0.529619	0.547619	0.0707011	1	0.480177	0.423711	0.423711	0.423711	0.664389	0.246252	0.205903	0.744073	1	0.07064	0.520583	0.828812	0.0248084
% expression: pSHP22kb	100	100	12.9032	45.1613	45.1613	3.22581	3.22581	0	67.7419	93.5484	90.3226	22.5806	22.5806	29.0323	51.6129	51.6129	0
% expression: pSHP22kb-3xmCARG	100	100	0	59.0909	59.0909	0	0	4.54545	68.1818	81.8182	81.8182	22.7273	22.7273	4.54545	72.7273	72.7273	31.8182
STAGE 11 (p value)	1	0.523217	0.177016	0.826581	0.480177	0.423711	0.423711		0.591208	0.171904	0.113846	1	1	0.512412	1	1	0.0248084
% expression: pSHP22kb	93.5484	90.3226	6.45161	22.5806	22.5806	3.22581	3.22581	0	58.0645	90.3226	90.3226	74.1935	74.1935	22.5806	38.7097	38.7097	0
% expression: pSHP22kb-3xmCARG	100	100	0	27.2727	27.2727	0	0	0	54.5455	72.7273	68.1818	90.9091	90.9091	54.5455	59.0909	59.0909	54.5455
STAGE 10 (p value)	0.829357	0.829357		0.440686	0.518605				0.823063	0.338269	0.235861	1	1	0.366053	1	0.912771	0.00729036
% expression: pSHP22kb	25.8065	25.8065	0	3.22581	3.22581	0	0	0	51.6129	83.871	83.871	70.9677	70.9677	6.45161	51.6129	32.2581	0
% expression: pSHP22kb-3xmCARG	31.8182	31.8182	0	22.7273	22.7273	0	0	0	45.4545	72.7273	63.6364	90.9091	90.9091	45.4545	77.2727	40.9091	72.7273
STAGE 8 (p value)									0.607236	0.279642	0.130134	1	1		1	1	0.00749496
% expression: pSHP22kb	0	0	0	0	0	0	0	0	6.45161	83.871	83.871	67.7419	67.7419	0	48.3871	29.0323	0
% expression: pSHP22kb-3xmCARG	0	0	0	0	0	0	0	0	40.9091	68.1818	54.5455	86.3636	86.3636	0	68.1818	45.4545	72.7273
STAGE 7 (p value)									0.607236	0.229754	0.125122		0.423711		0.832004	0.827147	0.00749496
% expression: pSHP22kb	0	0	0	0	0	0	0	0	6.45161	83.871	83.871	0	0	0	45.1613	19.3548	0
% expression: pSHP22kb-3xmCARG	0	0	0	0	0	0	0	0	36.3636	63.6364	54.5455	0	4.54545	0	68.1818	40.9091	68.1818
	Cauline_ad	Cauline_ab	Rosette_ad	Rosette_ab
p value	0.447699	0.515181	0.744882	0.155795
% expression: pSHP22kb	16.129	19.3548	16.129	9.67742
% expression: pSHP22kb-3xmCARG	63.6364	63.6364	50	54.5455
